# Supplementary material for: Boosting Magnetoelectric Effect in Polymer-Based Nanocomposites
Source: Nanomaterials (Basel). 2021 Apr 28;11(5):1154. doi: 10.3390/nano11051154 (PMC8146360; doi:10.3390/nano11051154)
Supplement: Supplementary file 1 [file nanomaterials-11-01154-s001.zip]

Archive with 1 entries (1 files):
- nanomaterials-1180505-supplementary.pdf
